# Supplementary material for: Feasibility study of a field survey to measure antimicrobial usage in humans and animals in the Mekong Delta region of Vietnam
Source: JAC Antimicrob Resist. 2021 Aug 12;3(3):dlab107. doi: 10.1093/jacamr/dlab107 (PMC8360299; doi:10.1093/jacamr/dlab107)
Supplement: dlab107_Supplementary_Data [file dlab107_supplementary_data.zip]

Archive with 3 entries (3 files):
- Table_S3.xlsx
- Table_S4.xlsx
- Tables_S1_S2_S5_S6_S7.docx
