# Supplementary material for: Feasibility study of a field survey to measure antimicrobial usage in humans and animals in the Mekong Delta region of Vietnam
Source: JAC Antimicrob Resist. 2021 Aug 12;3(3):dlab107. doi: 10.1093/jacamr/dlab107 (PMC8360299; doi:10.1093/jacamr/dlab107)
Supplement: dlab107_Supplementary_Data [file dlab107_supplementary_data.zip › Table_S3.xlsx]

## Sheet: AAI_containing_products
Product	Species where used	No. AAIs	Administration route	AAI_1	Technical_Daily_Dose_(mg/kg)_AAI_1	AAI_2	Technical_Daily_Dose_(mg/kg)_AAI_2
AB030	pig	2	injection	oxytetracycline	3.75	thiamphenicol	7.5
AB032	pig	2	injection	florfenicol	7.5	tylosin	21.375
AB009	pig	1	injection	tylosin	0.9	–
AB071	pig	1	injection	enrofloxacin	3.75	–
AB015	pig	2	oral	colistin	2.97	gentamicin	4.95
AB016	pig	2	oral	ampicillin	9.375	colistin	4.5			–
AB036	pig	1	oral	amoxicillin	10.5	–
AB073	pig	2	oral	amoxicillin	20.25	gentamicin	6.075
AB074	pig	2	oral	sulfamethoxazole	40.5	trimethoprim	8.1
AB012	poultry	1	injection	doxycycline	8.4375	–
AB013	poultry	1	injection	marbofloxacin	3.75	–
AB014	poultry	2	injection	tylosin	7.5	thiamphenicol	30
AB017	poultry	1	injection	ceftiofur	3.75	–
AB023	poultry	1	injection	cefotaxime	9.75	–
AB024	poultry	2	injection	spectinomycin	15	lincomycin	7.5
AB028	poultry	1	injection	florfenicol	1.8	–
AB030	poultry	2	injection	oxytetracycline	7.5	thiamphenicol	15
AB043	poultry	1	injection	marbofloxacin	7.5	–
AB044	poultry	1	injection	amoxicillin	0.7875	–
AB045	poultry	2	injection	oxytetracycline	3.75	thiamphenicol	7.5
AB045	poultry	2	injection	lincomycin	3.75	spectinomycin	7.5
AB047	poultry	2	injection	oxytetracycline	7.5	thiamphenicol	15
AB052	poultry	1	injection	spiramycin	3	–
AB055	poultry	2	injection	tylosin	11.25	spectinomycin	7.5
AB056	poultry	1	injection	oxytetracycline	30	–
AB057	poultry	2	injection	lincomycin	4.2	spectinomycin	11.25
AB001	poultry	2	oral	doxycycline	13.23	ampicillin	18.9
AB002	poultry	1	oral	enrofloxacin	11.8125	–
AB003	poultry	1	oral	enrofloxacin	18.75	–
AB004	poultry	1	oral	sulfamethoxazole	18.7312	–
AB005	poultry	1	oral	sulfaquinoxaline	8.415	–
AB006	poultry	1	oral	doxycycline	16.875	–
AB007	poultry	2	oral	streptomycin	7.5	oxytetracycline	15
AB008	poultry	1	oral	oxytetracycline	1.5	–
AB010	poultry	2	oral	gentamicin	75	doxycycline	131.25
AB011	poultry	1	oral	enrofloxacin	8.4375	–
AB016	poultry	2	oral	colistin	4.5	ampicillin	9.375
AB018	poultry	1	oral	florfenicol	10.5	doxycycline	5.25
AB019	poultry	2	oral	colistin	0.525	ampicillin	3.15
AB020	poultry	2	oral	ampicillin	7.5	colistin	1.05
AB021	poultry	2	oral	colistin	3.54375	trimethoprim	5.0625
AB022	poultry	1	oral	kanamycin	12.375	–
AB025	poultry	1	oral	sulfadimidine	33.75	–
AB026	poultry	2	oral	florfenicol	0.84375	doxycycline	8.4375
AB027	poultry	2	oral	tylosin	8.4375	doxycycline	16.875
AB029	poultry	2	oral	tylosin	7.5	sulfadimethoxine	15
AB031	poultry	2	oral	oxytetracycline	7.5	colistin	0.3
AB033	poultry	1	oral	tylosin	4.5	–
AB034	poultry	1	oral	thiamphenicol	24.75	–
AB035	poultry	2	oral	spiramycin	0.45	trimethoprim	1.5
AB037	poultry	1	oral	enrofloxacin	10.5	–
AB038	poultry	2	oral	gentamicin	3	tylosin	12
AB039	poultry	1	oral	norfloxacin	15	–
AB040	poultry	1	oral	oxytetracycline	1.0125	–
AB041	poultry	2	oral	tetracycline	18.75	tylosin	7.5
AB042	poultry	1	oral	oxytetracycline	18.75	–
AB046	poultry	2	oral	amoxicillin	15	erythromycin	15
AB048	poultry	2	oral	cefalexin	7.5	gentamicin	7.5
AB049	poultry	2	oral	sulfadimidine	93.15	sulfaquinoxaline	28.35
AB050	poultry	1	oral	oxytetracycline	2.475	–
AB051	poultry	2	oral	tylosin	31.5	colistin	9.375
AB053	poultry	2	oral	doxycycline	7.5	tylosin	3.75
AB054	poultry	1	oral	streptomycin	12.375	–
AB058	poultry	2	oral	gentamicin	7.5	doxycycline	13.125
AB059	poultry	2	oral	amoxicillin	16.875	colistin	3.375
AB060	poultry	1	oral	enrofloxacin	8.4375	–
AB061	poultry	2	oral	ampicillin	1.875	kamycin	3.75
AB062	poultry	1	oral	colistin	1.6875	–
AB063	poultry	2	oral	colistin	4.5	oxytetracycline	5.625
AB063	poultry	2	oral	colistin	4.5	tetracycline	5.625
AB064	poultry	2	oral	tylosin	4.95	tetracycline	12.375
AB065	poultry	1	oral	norfloxacin	2.25	–
AB066	poultry	1	oral	oxytetracycline	5.0625	–
AB067	poultry	1	oral	enrofloxacin	8.4375	–
AB068	poultry	1	oral	amoxicillin	9.375	–
AB069	poultry	2	oral	lincomycin	0.75	spectinomycin	1.875
AB070	poultry	2	oral	trimethoprim	4.5	colistin	3.6
AB072	poultry	2	oral	colistin	1.6875	oxytetracycline	5.48438
H1	human	1	oral	ciprofloxacin	18.4502	–
H2	human	1	oral	cefuroxime	27.6753	–
H3	human	1	oral	cefdinir	13.8376	–
H4	human	1	oral	amoxicillin	32.2878	–
H5	human	1	oral	cefuroxime	9.22509	–
H6	human	1	oral	penicillin v	23.0627	–
H7	human	1	oral	spiramycin	9.22509	–
H8	human	1	oral	ampicillin	23.0627	–
H9	human	1	oral	tetracycline	23.0627	–
H10	human	1	oral	amoxicillin	36.9004	–
H11	human	1	oral	amoxicillin	17.7122	–
H12	human	1	oral	cefuroxime	18.4502	–
H13	human	1	oral	cefalexin	18.4502	–
H14	human	1	oral	cefalexin	9.22509	–
H15	human	1	oral	amoxicillin	9.22509	–
H16	human	1	oral	cefalexin	8.07196	–
H17	human	1	oral	spiramycin	5.76568	–
H18	human	1	oral	cefalexin	18.4502	–
H19	human	1	oral	amoxicillin	18.4502	–
H20	human	1	oral	cefuroxime	18.4502	–
H21	human	1	oral	cefpodoxime	1.84502	–
H22	human	1	oral	cefadroxil	9.22509	–
H23	human	1	oral	amoxicillin	18.4502	–
H24	human	1	oral	cefpodoxime	4.61255	–
H25	human	1	oral	amoxicillin	23.0627	–
H26	human	1	oral	amoxicillin	23.0627	–
H27	human	1	oral	ofloxacin	7.38007	–
H28	human	1	oral	cefuroxime	11.5314	–
H29	human	1	oral	amoxicillin	23.0627	–
H30	human	1	oral	cefixim	9.22509	–
H31	human	1	oral	amoxicillin	40.3598	–
H32	human	1	oral	lincomycin	23.0627	–
