# Supplementary material for: Feasibility study of a field survey to measure antimicrobial usage in humans and animals in the Mekong Delta region of Vietnam
Source: JAC Antimicrob Resist. 2021 Aug 12;3(3):dlab107. doi: 10.1093/jacamr/dlab107 (PMC8360299; doi:10.1093/jacamr/dlab107)
Supplement: dlab107_Supplementary_Data [file dlab107_supplementary_data.zip › Table_S4.xlsx]

## Sheet: Animals
FarmID	Animal species	Production type	Age	No. animals	Animal bodyweight by age in weeks (kg)	Total bodyweight	No. animal use antimicrobial	No. AAIs	No. days used antimicrobial	No. ADDkg per year	Amount per year (mg)	Treatment intensity (doses per 1,000 days)	No.ADDkg per kg bodyweigh	mg per kg bodyweight	amoxicillin_No.ADDkg	ampicillin_No.ADDkg	cefalexin_No.ADDkg	cefotaxime_No.ADDkg	ceftiofur_No.ADDkg	colistin_No.ADDkg	doxycycline_No.ADDkg	enrofloxacin_No.ADDkg	erythromycin_No.ADDkg	florfenicol_No.ADDkg	gentamicin_No.ADDkg	kanamycin_No.ADDkg	lincomycin_No.ADDkg	marbofloxacin_No.ADDkg	norfloxacin_No.ADDkg	oxytetracycline_No.ADDkg	spectinomycin_No.ADDkg	spiramycin_No.ADDkg	streptomycin_No.ADDkg	sulfadimethoxine_No.ADDkg	sulfadimidine_No.ADDkg	sulfamethoxazole_No.ADDkg	sulfaquinoxaline_No.ADDkg	tetracycline_No.ADDkg	thiamphenicol_No.ADDkg	trimethoprim_No.ADDkg	tylosin_No.ADDkg	amoxicillin_mg	ampicillin_mg	cefalexin_mg	cefotaxime_mg	ceftiofur_mg	colistin_mg	doxycycline_mg	enrofloxacin_mg
CL-MH-11	chicken	meat	16	400	1.51	604
CL-MH-21	chicken	meat	4	98	0.43	42.14	98	3	1	2197.3	46102.1	142.9	52.1	1094						17.4						17.4														17.4							184.8
CL-MH-21	chicken	breeder	48	10	2.54	25.4
CL-MH-21	chicken	meat	24	1000	2	2000
CL-MH-21	duck	meat	10	40	1.5	60
CL-MH-41	chicken	fighting	4	30	0.43	12.9
CL-MH-41	chicken	fighting	12	50	1.14	57
CL-MH-41	chicken	fighting	20	50	1.77	88.5
CL-MH-41	chicken	fighting	24	50	2	100
CL-MH-61	duck	meat	12	18	1.8	32.4
CL-MH-61	chicken	meat	4	200	0.43	86	200	1	7	31390	264853	1000	365	3079.7								365																											3079.7
CL-MH-61	cattle	meat	104	2
CL-MH-61	cattle	meat	260	1
CL-MH-61	cattle	meat	80	2
CL-MT-11	chicken	meat	4	500	0.43	215
CL-MT-12	chicken	meat	14	150	1.4	210
CL-MT-13	chicken	meat	7	200	0.69	138	200	2	7	50370	1208880	1000	365	8760																182.5			182.5
CL-MT-13	duck	meat	5	10	0.6	6
CL-MT-13	pig	meat	8	9	21	189
CL-MT-21	chicken	breeder	35	20	2.54	50.8
CL-MT-21	chicken	meat	2	8	0.09	0.72
CL-MT-22	chicken	breeder	52	12	2.54	30.48
CL-MT-22	duck	meat	8	130	1.2	156	130	4	2	16268.6	3.74584e+06	285.7	104.3	24011.8							26.1				26.1					26.1			26.1															13687.5
CL-NM-11	duck	meat	6	300	0.9	270
CL-NM-11	chicken	meat	14	500	1.4	700
CL-NM-11	duck	meat	2	500	0.15	75	500	3	3.4	13296.4	213232	485.7	177.3	2843.1		69.5				69.5				17.4																			1994.5				301.1
CL-NM-12	chicken	meat	12	30	1.14	34.2
CL-NM-12	duck	meat	5	700	0.6	420
CL-NM-21	chicken	meat	12	25	1.14	28.5	25	1	3	4458.2	83507.9	428.6	156.4	2930.1																						156.4
CL-NM-21	duck	meat	7	200	1.1	220
CL-NM-21	chicken	meat	4	30	0.43	12.9	30	1	2	1345.3	25198.9	285.7	104.3	1953.4																						104.3
CL-NM-21	chicken	breeder	48	10	2.54	25.4	10	1	4	5297.7	99232.8	571.4	208.6	3906.8																						208.6
CL-NM-21	duck	meat	4	20	0.4	8
CL-NM-22	chicken	meat	8	700	0.74	518	700	2	3	81030	2.04925e+06	428.6	156.4	3956.1							78.2																78.2											2639.7
CL-NM-22	duck	meat	4	50	0.4	20
CL-NM-22	chicken	meat	1	700	0.05	35
CL-NM-23	chicken	breeder	72	25	2.54	63.5	25	2	3	9933.2	319154	428.6	156.4	5026		78.2					78.2																						2956.5					2069.5
CL-NM-23	duck	meat	3	40	0.3	12	40	2	3	1877.1	60312.6	428.6	156.4	5026		78.2					78.2																						2956.5					2069.5
CL-NM-23	duck	meat	7	200	1.1	220	200	1	2	22942.9	430179	285.7	104.3	1955.4								104.3																											1955.4
CL-NM-23	cattle	meat	8	1
CL-NM-23	cattle	breeder	240	1
CL-NM-23	muscovy duck	breeder	12	18	1.3794	24.8292	18	1	2	2589.3	48550	285.7	104.3	1955.4								104.3																											1955.4
CL-NM-23	chicken	meat	4	45	0.43	19.35
CL-NM-23	chicken	meat	8	39	0.74	28.86	39	1	3	4514.5	53327.9	428.6	156.4	1847.8								156.4																											1847.8
CL-THT-11	chicken	meat	13	200	1.32	264
CL-THT-11	duck	meat	6	100	0.9	90
CL-THT-11	chicken	fighting	32	4	2.54	10.16
CL-THT-11	chicken	meat	3	200	0.25	50
CL-THT-21	duck	meat	5	100	0.6	60	100	1	2	6257.1	52794.6	285.7	104.3	879.9							104.3																											879.9
CL-THT-22	pig	meat	20	11	95	1045	11	3	3	163468	3.56278e+06	428.6	156.4	3409.4		52.1				52.1					52.1																		1466.5				1168.5
CL-THT-22	chicken	fighting	52	50	2.54	127	6	3	2.7	2119.1	95358.9	45.7	16.7	750.9														4.2											6.3		6.3
CL-THT-22	pig	meat	5	10	9	90	10	3	3	14078.6	306842	428.6	156.4	3409.4		52.1				52.1					52.1																		1466.5				1168.5
CL-THT-22	chicken	meat	6	30	0.63	18.9	30	1	1	985.5	3695.6	142.9	52.1	195.5														52.1
CL-THT-23	duck	meat	4	100	0.4	40	100	1	7	14600	123188	1000	365	3079.7							365																											3079.7
CL-THT-24	duck	breeder	60	2500	2.794	6985	2500	3	2.7	971248	1.78922e+07	381	139	2561.5		52.1			34.8	52.1																							1466.5			391.1	703.9
CL-THT-24	duck	breeder	10	2500	1.001	2502.5	2500	3	2.7	347967	6.4102e+06	381	139	2561.5		52.1			34.8	52.1																							1466.5			391.1	703.9
CL-THT-41	chicken	meat	16	100	1.51	151
CL-THT-51	chicken	meat	14	200	1.4	280
CT-HT-12	muscovy duck	meat	4	100	0.5203	52.03	100	2	7	18991	136201	1000	365	2617.7						182.5										182.5																	615.9
CT-HT-12	chicken	meat	2	200	0.09	18	200	2	7	6570	47119.2	1000	365	2617.7						182.5										182.5																	615.9
CT-HT-31	chicken	breeder	52	4	2.54	10.16
CT-HT-31	muscovy duck	meat	20	5	2.1417	10.7085
CT-HT-31	cattle	meat	28	2
CT-HT-31	duck	breeder	40	1500	2.794	4191
CT-HT-31	muscovy duck	meat	8	10	0.8954	8.954
CT-HT-31	chicken	meat	16	15	1.51	22.65
CT-HT-41	duck	breeder	28	2000	2.53	5060
CT-HT-51	pig	breeder	144	2	150	300
CT-HT-51	pig	meat	8	12	21	252
CT-HT-51	chicken	meat	4	300	0.43	129	300	2	3	20179.3	454034	428.6	156.4	3519.6																				78.2							78.2
CT-HT-51	duck	breeder	28	500	2.53	1265
CT-HT-71	duck	breeder	24	1500	2.2	3300
CT-TB-21	duck	meat	8	600	1.2	720	600	3	2.3	87600	2.85091e+06	333.3	121.7	3959.6							17.4									52.1									52.1									440
CT-TB-21	chicken	meat	3	600	0.25	150	600	3	2.3	18250	593940	333.3	121.7	3959.6							17.4									52.1									52.1									440
CT-TB-21	duck	meat	2	600	0.15	90	600	3	2.3	10950	356364	333.3	121.7	3959.6							17.4									52.1									52.1									440
CT-TB-21	chicken	meat	6	600	0.63	378	600	3	2.3	45990	1.49673e+06	333.3	121.7	3959.6							17.4									52.1									52.1									440
CT-TB-21	chicken	meat	9	300	0.83	249	300	3	2.3	30295	985940	333.3	121.7	3959.6							17.4									52.1									52.1									440
CT-TD-11	duck	breeder	12	700	1.254	877.8	700	2	7	320397	2.4991e+06	1000	365	2847						182.5										182.5																	109.5
CT-TND-11	duck	meat	12	200	1.8	360	200	2	1	18771.4	422357	142.9	52.1	1173.2													26.1				26.1
CT-TND-12	duck	meat	10	1400	1.5	2100	1400	1	2	219000	2135250	285.7	104.3	1016.8				104.3																											1016.8
CT-TND-31	chicken	fighting	40	20	2.54	50.8
CT-TND-31	chicken	fighting	20	150	1.77	265.5	150	4	3	41531.8	2838438	428.6	156.4	10690.9							39.1			39.1											39.1						39.1							3959.6
CT-TND-31	chicken	breeder	60	30	2.54	76.2
CT-TND-61	chicken	meat	12	500	1.14	570
CT-TPT-21	chicken	breeder	2	15	0.09	1.35
CT-TPT-21	pig	meat	10	3	30	90	3	1	3	14078.6	52794.6	428.6	156.4	586.6								156.4																											586.6
CT-TPT-21	duck	breeder	35	20	2.794	55.88
CT-TPT-21	chicken	breeder	156	10	2.54	25.4
CT-TPT-21	duck	meat	17	50	1.8	90
CT-TPT-41	chicken	meat	18	30	1.6	48
CT-TPT-41	muscovy duck	meat	12	300	1.3794	413.82	300	1	5	107889	1.61833e+06	714.3	260.7	3910.7															260.7
CT-TPT-42	chicken	fighting	20	50	1.77	88.5
CT-TPT-42	muscovy duck	meat	3	40	0.3025	12.1
CT-TPT-42	muscovy duck	meat	2	40	0.1089	4.356	40	2	2	454.3	93692.9	285.7	104.3	21508.9							52.1				52.1																							13687.5
CT-TPT-43	chicken	meat	3	70	0.25	17.5	70	3	7	6387.5	174139	1000	365	9950.8																121.7								121.7			121.7
CT-TPT-43	muscovy duck	meat	1	50	0.0605	3.025	50	2	7	1104.1	28983.3	1000	365	9581.2																								182.5			182.5
CT-TPT-43	pig	meat	16	12	65	780
CT-TPT-43	muscovy duck	meat	2	150	0.1089	16.335	150	2	7	5962.3	156510	1000	365	9581.2																								182.5			182.5
CT-TPT-51	chicken	fighting	52	20	2.54	50.8
CT-TPT-51	chicken	meat	14	1000	1.4	1400	1000	4	3	219000	11004750	428.6	156.4	7860.5								39.1			39.1														39.1		39.1								1642.5
CT-TPT-52	muscovy duck	meat	3	380	0.3025	114.95
CT-TPT-71	chicken	meat	1	12	0.05	0.6	12	4	3	93.9	2928.3	428.6	156.4	4880.6																		39.1							39.1	39.1	39.1
CT-TPT-71	chicken	meat	24	10	2	20	10	4	3	3128.6	97611.4	428.6	156.4	4880.6																		39.1							39.1	39.1	39.1
CT-TPT-71	duck	meat	6	120	0.9	108	120	4	5	28157.1	571027	714.3	260.7	5287.3																		91.2							39.1	91.2	39.1
CT-TPT-71	chicken	meat	8	15	0.74	11.1	15	4	3	1736.4	54174.3	428.6	156.4	4880.6																		39.1							39.1	39.1	39.1
CT-TPT-72	pig	breeder	96	2	150	300	2	4	3	46928.6	4.13206e+06	428.6	156.4	13773.5	39.1							39.1		39.1																	39.1	3285							1173.2
CT-TPT-72	pig	meat	24	1	120	120	1	4	3	18771.4	826412	428.6	156.4	6886.8	39.1							39.1		39.1																	39.1	1642.5							586.6
CT-TPT-72	pig	breeder	48	2	150	300	2	4	3	46928.6	4.13206e+06	428.6	156.4	13773.5	39.1							39.1		39.1																	39.1	3285							1173.2
CT-TPT-81	muscovy duck	meat	1	30	0.0605	1.815
CT-TPT-81	pig	meat	3	7	5	35	7	1	7	12775	134138	1000	365	3832.5	365																											3832.5
CT-TPT-81	pig	meat	4	10	7	70	10	1	7	25550	268275	1000	365	3832.5	365																											3832.5
CT-TPT-81	pig	meat	8	11	21	231	11	1	7	84315	885308	1000	365	3832.5	365																											3832.5
LV-DH-11	duck	meat	8	20	1.2	24	20	3	7	8760	379746	1000	365	15822.8						121.7										121.7											121.7						3421.9
LV-DH-11	muscovy duck	meat	3	30	0.3025	9.075	30	3	7	3312.4	143592	1000	365	15822.8						121.7										121.7											121.7						3421.9
LV-DH-11	chicken	meat	12	20	1.14	22.8	20	3	7	8322	360759	1000	365	15822.8						121.7										121.7											121.7						3421.9
LV-DH-11	duck	meat	3	30	0.3	9	30	3	7	3285	142405	1000	365	15822.8						121.7										121.7											121.7						3421.9
LV-DH-11	muscovy duck	meat	8	20	0.8954	17.908	20	3	7	6536.4	283354	1000	365	15822.8						121.7										121.7											121.7						3421.9
LV-DH-11	chicken	meat	4	30	0.43	12.9	30	3	7	4708.5	204114	1000	365	15822.8						121.7										121.7											121.7						3421.9
LV-DH-12	chicken	fighting	16	200	1.51	302	200	5	1	15747.1	578708	142.9	52.1	1916.3													10.4			10.4	10.4	10.4							10.4
LV-DH-12	chicken	fighting	48	300	2.54	762	300	5	1	39732.9	1.46018e+06	142.9	52.1	1916.2													10.4			10.4	10.4	10.4							10.4
LV-DH-13	chicken	breeder	40	20	2.54	50.8
LV-DH-13	chicken	meat	20	20	1.77	35.4
LV-DH-14	chicken	fighting	20	40	1.77	70.8	40	2	7	25842	290722	1000	365	4106.2													182.5				182.5
LV-DH-14	chicken	breeder	28	10	2.3	23	10	2	7	8395	94443.8	1000	365	4106.2													182.5				182.5
LV-DH-14	chicken	fighting	28	30	2.3	69	30	2	7	25185	283331	1000	365	4106.2													182.5				182.5
LV-DH-14	chicken	fighting	12	50	1.14	57
LV-DH-21	chicken	breeder	1	50	0.05	2.5	50	3	3.7	478	12465.4	523.8	191.2	4986.2							52.1												86.9								52.1							1173.2
LV-DH-21	chicken	breeder	40	50	2.54	127	5	3	3.7	2428.1	63324.2	52.4	19.1	498.6							5.2												8.7								5.2							117.3
LV-DH-21	chicken	meat	20	40	1.77	70.8	5	5	6.5	2999.5	175541	116.1	42.4	2479.4													9.1			5.2	9.1	9.1									9.1
LV-DH-31	duck	breeder	32	1500	2.794	4191	1500	1	2	437061	1.63898e+07	285.7	104.3	3910.7								104.3																											3910.7
LV-PH-11	pig	breeder	104	2	150	300
LV-PH-11	duck	breeder	28	3000	2.53	7590
LV-PH-11	pig	meat	11	20	35	700
LV-PH-12	duck	breeder	64	1500	2.794	4191	1500	2	3	655592	1.35216e+07	428.6	156.4	3226.3							78.2				78.2																							2053.1
LV-PH-13	chicken	meat	12	30	1.14	34.2
LV-PH-13	duck	meat	12	30	1.8	54
LV-PH-21	duck	breeder	26	2300	2.365	5439.5
LV-PH-21	chicken	fighting	40	14	2.54	35.56
LV-PH-21	chicken	fighting	8	12	0.74	8.88
LV-PH-22	duck	breeder	44	1100	2.794	3073.4	1100	2	3	480768	3.74999e+06	428.6	156.4	1220.1						78.2										78.2																	46.9
LV-TH-11	chicken	breeder	260	5	2.54	12.7
LV-TH-11	pig	meat	1	12	3	36
LV-TH-11	chicken	fighting	8	15	0.74	11.1
LV-TH-11	pig	meat	16	8	65	520
LV-TH-11	duck	meat	24	40	1.8	72
LV-TH-11	pig	breeder	52	2	150	300
LV-TH-12	chicken	fighting	4	30	0.43	12.9	30	1	1	672.6	12612.1	142.9	52.1	977.7																52.1
LV-TH-12	cattle	meat	52	14
LV-TH-12	chicken	fighting	24	70	2	140	70	1	1	7300	136875	142.9	52.1	977.7																52.1
LV-TH-21	chicken	breeder	104	10	2.54	25.4
LV-TH-21	pig	breeder	104	1	150	150
LV-TH-21	chicken	meat	12	40	1.14	45.6
LV-TH-21	pig	breeder	32	3	150	450	1	2	1	7821.4	175982	47.6	17.4	391.1																8.7									8.7
LV-TH-22	chicken	breeder	52	3	2.54	7.62
LV-TH-22	muscovy duck	breeder	110	3	3.0734	9.2202
LV-TH-22	muscovy duck	meat	12	5	1.3794	6.897
LV-TH-22	chicken	meat	20	14	1.77	24.78
LV-TH-22	chicken	meat	4	5	0.43	2.15
LV-TH-22	muscovy duck	meat	4	10	0.5203	5.203
LV-TH-23	chicken	breeder	16	50	1.51	75.5	50	1	3	11810.4	88577.7	428.6	156.4	1173.2														156.4
LV-TH-23	chicken	breeder	208	30	2.54	76.2
LV-TH-23	duck	breeder	156	6	2.794	16.764
LV-TH-23	cattle	meat	56	2
LV-TT-11	chicken	meat	12	50	1.14	57	50	1	1	2972.1	2340.6	142.9	52.1	41.1	52.1																											41.1
LV-TT-11	chicken	meat	8	20	0.74	14.8	20	1	1	771.7	607.7	142.9	52.1	41.1	52.1																											41.1
LV-TT-11	chicken	meat	20	50	1.77	88.5	50	1	1	4614.6	3634	142.9	52.1	41.1	52.1																											41.1
LV-TT-11	chicken	meat	4	20	0.43	8.6	20	1	1	448.4	353.1	142.9	52.1	41.1	52.1																											41.1
LV-TT-11	pig	meat	4	10	7	70
LV-TT-12	chicken	fighting	4	40	0.43	17.2
LV-TT-12	chicken	fighting	32	50	2.54	127
LV-TT-12	chicken	fighting	9	120	0.83	99.6
LV-TT-21	chicken	fighting	12	500	1.14	570	500	6	5.9	174083	1.47344e+07	836.7	305.4	25849.8	60.8								60.8				43.5			43.5	43.5								52.1			5475
LV-TT-21	chicken	fighting	40	60	2.54	152.4	60	6	5.9	46544.2	3.93951e+06	836.7	305.4	25849.8	60.8								60.8				43.5			43.5	43.5								52.1			5475
LV-TT-22	duck	breeder	2	20	0.099	1.98
LV-TT-22	duck	breeder	4	10	0.473	4.73
LV-TT-22	chicken	meat	32	40	2.54	101.6
LV-TT-22	chicken	fighting	4	40	0.43	17.2
LV-TT-22	chicken	fighting	8	40	0.74	29.6
LV-TT-23	chicken	fighting	12	30	1.14	34.2	30	4	6.5	11591.4	1.48726e+06	928.6	338.9	43487.1			91.2								91.2										78.2		78.2							2737.5
LV-TT-23	chicken	fighting	36	10	2.54	25.4
LV-TT-23	chicken	fighting	1	10	0.05	0.5	10	4	4.5	117.3	14626.1	642.9	234.6	29252.1			65.2								65.2										52.1		52.1							1955.4
LV-TT-23	chicken	fighting	4	20	0.43	8.6	20	4	5.5	2466.4	312779	785.7	286.8	36369.6			78.2								78.2										65.2		65.2							2346.4
LV-TT-23	duck	meat	4	15	0.4	6
LV-TT-23	duck	meat	1	20	0.05	1
TM-DBK-21	chicken	meat	4	300	0.43	129	300	2	7	47085	476736	1000	365	3695.6						182.5										182.5																	1642.5
TM-DBK-21	chicken	meat	12	300	1.14	342	300	2	7	124830	1.2639e+06	1000	365	3695.6						182.5										182.5																	1642.5
TM-DBK-21	pig	meat	20	11	95	1045
TM-DBK-22	duck	meat	4	100	0.4	40	100	2	4	8342.9	144540	571.4	208.6	3613.5																								104.3			104.3
TM-DBK-22	duck	meat	8	100	1.2	120
TM-DBK-22	chicken	fighting	2	12	0.09	1.08
TM-DBK-22	chicken	fighting	8	15	0.74	11.1
TM-DBK-22	chicken	fighting	4	12	0.43	5.16
TM-DBK-22	chicken	fighting	48	8	2.54	20.32
TM-DBK-41	duck	meat	4	250	0.4	100
TM-DBK-41	pig	breeder	144	6	150	900
TM-DBK-41	duck	meat	3	300	0.3	90
TM-DBK-51	chicken	meat	20	500	1.77	885	500	2	7	323025	8.17657e+06	1000	365	9239.1							182.5																				182.5							6159.4
TM-DBK-51	duck	meat	20	50	1.8	90
TM-DBK-72	duck	meat	8	30	1.2	36	30	1	2	3754.3	8447.1	285.7	104.3	234.6															104.3
TM-DBK-72	duck	breeder	48	17	2.794	47.498	17	1	3	7430	16717.6	428.6	156.4	352															156.4
TM-DBK-72	chicken	meat	12	45	1.14	51.3
TM-DBK-72	duck	meat	20	37	1.8	66.6
TM-MH-11	duck	breeder	52	500	2.794	1397	500	1	2	145687	737541	285.7	104.3	527.9																104.3
TM-MH-12	chicken	fighting	4	40	0.43	17.2
TM-MH-12	chicken	fighting	3	30	0.25	7.5
TM-MH-12	chicken	fighting	12	18	1.14	20.52
TM-MH-12	chicken	fighting	2	20	0.09	1.8
TM-MH-13	chicken	meat	12	30	1.14	34.2
TM-MH-21	pig	meat	12	47	40	1880
TM-MH-21	pig	meat	10	34	30	1020
TM-MH-21	pig	meat	12	35	40	1400
TM-MH-21	pig	meat	7	25	15	375	25	2	1	19553.6	950304	142.9	52.1	2534.1																						26.1				26.1
TM-MH-21	pig	breeder	8	20	21	420	20	2	1	21900	576518	142.9	52.1	1372.7	26.1										26.1																	1055.9
TM-MH-22	pig	breeder	96	4	150	600
TM-MQ-11	duck	meat	9	80	1.35	108	80	2	1	5631.4	126707	142.9	52.1	1173.2																26.1									26.1
TM-MQ-11	duck	meat	5	80	0.6	48	80	2	1	2502.9	56314.3	142.9	52.1	1173.2																26.1									26.1
TM-MQ-12	chicken	meat	8	10	0.74	7.4
TM-MQ-12	pig	meat	20	8	95	760
TM-MQ-12	duck	breeder	50	50	2.794	139.7
TM-MQ-21	duck	meat	10	100	1.5	150	100	2	2	15642.9	87991.1	285.7	104.3	586.6		52.1										52.1																	195.5
TM-MQ-22	duck	meat	8	50	1.2	60
TM-MQ-22	duck	meat	2	50	0.15	7.5
TM-MQ-23	duck	meat	8	500	1.2	600	500	3	7	219000	6652125	1000	365	11086.9	121.7					121.7		121.7																				6159.4					1847.8		3079.7
TM-PD-11	chicken	meat	1	300	0.05	15
TM-PD-12	chicken	meat	14	220	1.4	308
TM-PD-12	muscovy duck	breeder	52	4	3.0734	12.2936
TM-PD-12	muscovy duck	meat	4	13	0.5203	6.7639
TM-PD-13	chicken	meat	18	20	1.6	32
TM-PD-13	chicken	meat	1	500	0.05	25	500	2	3	3910.7	39596	428.6	156.4	1583.8						78.2																		78.2									703.9
TM-PD-21	chicken	meat	12	400	1.14	456
TM-PD-21	duck	meat	8	50	1.2	60
TM-PD-22	duck	meat	14	7	1.8	12.6
TN-PC-11	chicken	meat	8	10	0.74	7.4
TN-PC-11	chicken	meat	4	15	0.43	6.45
TN-PC-11	chicken	meat	12	10	1.14	11.4
TN-PC-12	chicken	meat	14	200	1.4	280
TN-PC-12	chicken	meat	3	100	0.25	25
TN-PC-12	duck	meat	8	80	1.2	96
TN-PC-21	duck	breeder	22	1800	2.046	3682.8
TN-PC-22	duck	breeder	46	2600	2.794	7264.4	2600	1	2	757573	6.39202e+06	285.7	104.3	879.9								104.3																											879.9
TN-PC-22	duck	breeder	26	3000	2.365	7095	3000	1	2	739907	6.24297e+06	285.7	104.3	879.9								104.3																											879.9
TN-PC-23	chicken	meat	12	30	1.14	34.2
TN-PC-23	chicken	breeder	52	5	2.54	12.7
TN-PC-23	chicken	breeder	120	1	2.54	2.54
TN-PC-31	duck	breeder	92	1700	2.794	4749.8
TN-PC-32	chicken	fighting	4	40	0.43	17.2
TN-PN-11	chicken	meat	9	40	0.83	33.2
TN-PN-11	chicken	meat	12	25	1.14	28.5
TN-PN-12	chicken	fighting	32	30	2.54	76.2	30	2	1	3973.3	89398.9	142.9	52.1	1173.2																26.1									26.1
TN-PN-12	chicken	fighting	1	30	0.05	1.5	30	2	1	78.2	1759.8	142.9	52.1	1173.2																26.1									26.1
TN-PN-12	chicken	meat	24	40	2	80	40	2	1	4171.4	93857.1	142.9	52.1	1173.2																26.1									26.1
TN-PN-21	chicken	meat	6	30	0.63	18.9
TN-PN-21	chicken	meat	20	40	1.77	70.8
TN-PN-21	chicken	meat	12	30	1.14	34.2
TN-PN-21	chicken	meat	2	20	0.09	1.8
TN-PN-22	chicken	fighting	24	80	2	160
TN-PN-22	chicken	breeder	72	4	2.54	10.16
TN-PN-22	chicken	meat	3	15	0.25	3.75
TN-PN-22	duck	breeder	6	166	0.693	115.038
TN-PN-31	chicken	fighting	12	30	1.14	34.2	30	3	3	5349.9	64198.3	428.6	156.4	1877.1	52.1												52.1				52.1											1466.5
TN-PN-31	chicken	fighting	20	20	1.77	35.4	20	3	3	5537.6	66450.9	428.6	156.4	1877.1	52.1												52.1				52.1											1466.5
TN-PT-11	chicken	breeder	8	200	0.74	148
TN-PT-13	pig	breeder	52	10	150	1500
TN-PT-13	pig	breeder	208	10	150	1500
TN-PT-21	muscovy duck	meat	8	100	0.8954	89.54	100	3	3	14006.6	164928	428.6	156.4	1841.9		52.1				52.1																				52.1			492.8				645.3
TN-PT-21	chicken	meat	8	18	0.74	13.32	18	3	3	2083.6	24534.7	428.6	156.4	1841.9		52.1				52.1																				52.1			492.8				645.3
TN-PT-21	cattle	breeder	312	2
TN-PT-21	chicken	meat	16	24	1.51	36.24	24	3	3	5669	66752.1	428.6	156.4	1841.9		52.1				52.1																				52.1			492.8				645.3
TN-PT-21	chicken	meat	20	18	1.77	31.86	18	3	3	4983.8	58684.4	428.6	156.4	1841.9		52.1				52.1																				52.1			492.8				645.3
TN-PT-21	duck	meat	2	120	0.15	18	120	3	3	2815.7	33155	428.6	156.4	1841.9		52.1				52.1																				52.1			492.8				645.3
TN-PT-22	pig	meat	6	26	12	312
TN-PT-22	pig	meat	14	7	51	357
TN-PT-31	chicken	breeder	28	5	2.3	11.5
TN-PT-31	duck	breeder	28	3000	2.53	7590
TN-PT-31	chicken	meat	2	30	0.09	2.7
TN-PT-31	duck	meat	2	1000	0.15	150
TN-PT-32	chicken	meat	1	30	0.05	1.5
TN-PT-32	pig	breeder	52	1	150	150
TN-PT-32	chicken	breeder	32	6	2.54	15.24
TN-PT-32	duck	meat	3	100	0.3	30
TN-PT-32	pig	meat	8	2	21	42
TN-PT-33	chicken	meat	2	10	0.09	0.9
TN-PT-33	duck	meat	3	50	0.3	15
TN-PT-33	pig	breeder	32	10	150	1500
TN-PT-33	pig	breeder	6	88	12	1056
TN-PT-33	chicken	breeder	24	10	2	20
[truncated: 19 more columns]

## Sheet: Humans
FarmID	PeopleID	Age	Gender	Animal contact	Education	District	Weight	Total_NoDDD	Total_mg	mg_kg	NoDDD_kg	Amoxicillin_No.DDDkg	Ampicillin_No.DDDkg	Cefadroxil_No.DDDkg	Cefalexin_No.DDDkg	cefdinir_No.DDDkg	Cefixim_No.DDDkg	Cefpodoxime_No.DDDkg	Cefuroxime_No.DDDkg	Ciprofloxacin_No.DDDkg	Lincomycin_No.DDDkg	Ofloxacin_No.DDDkg	Penicillin V_No.DDDkg	Spiramycin_No.DDDkg	Tetracycline_No.DDDkg	Amoxicillin_mg_kg	Ampicillin_mg_kg	Cefadroxil_mg_kg	Cefalexin_mg_kg	cefdinir_mg_kg	Cefixim_mg_kg	Cefpodoxime_mg_kg	Cefuroxime_mg_kg	Ciprofloxacin_mg_kg	Lincomycin_mg_kg	Ofloxacin_mg_kg	Penicillin V_mg_kg	Spiramycin_mg_kg	Tetracycline_mg_kg
CL-MH-11	CL-MH-11-01	30	Male	Daily contact	High school or above	Cao Lanh	58.4
CL-MH-11	CL-MH-11-02	32	Male	No contact	Secondary school	Cao Lanh	58.4
CL-MH-11	CL-MH-11-03	69	Male	Weekly contact	Secondary school	Cao Lanh	58.4
CL-MH-11	CL-MH-11-04	70	Female	No contact	No school	Cao Lanh	50.8
CL-MH-21	CL-MH-21-01	47	Male	Daily contact	Secondary school	Cao Lanh	58.4
CL-MH-21	CL-MH-21-02	20	Male	More than weekly	High school or above	Cao Lanh	58.4
CL-MH-41	CL-MH-41-01	76	Male	Daily contact	Secondary school	Cao Lanh	58.4	2370.8	40596.1	695.1	40.6									40.6														695.1
CL-MH-41	CL-MH-41-02	69	Female	Daily contact	High school or above	Cao Lanh	50.8
CL-MH-41	CL-MH-41-03	32	Male	No contact	Secondary school	Cao Lanh	58.4
CL-MH-41	CL-MH-41-04	31	Female	No contact	Secondary school	Cao Lanh	50.8	2062.3	60894.2	1198.7	40.6								40.6														1198.7
CL-MH-41	CL-MH-41-05	9	Male	No contact		Cao Lanh	23.8	690.1	21747.9	913.8	29					29														913.8
CL-MH-41	CL-MH-41-06	7	Male	No contact		Cao Lanh	19
CL-MH-61	CL-MH-61-01	74	Female	Daily contact	No school	Cao Lanh	50.8
CL-MH-61	CL-MH-61-02	77	Male	Daily contact	No school	Cao Lanh	58.4
CL-MH-61	CL-MH-61-03	30	Female	Daily contact	Secondary school	Cao Lanh	50.8
CL-MH-61	CL-MH-61-04	7	Female	No contact		Cao Lanh	19.6
CL-MH-61	CL-MH-61-05	4	Female	No contact		Cao Lanh	13.5
CL-MT-11	CL-MT-11-01	35	Male	Daily contact	Secondary school	Cao Lanh	58.4
CL-MT-11	CL-MT-11-02	36	Female	Daily contact	Primary shool	Cao Lanh	50.8
CL-MT-11	CL-MT-11-03	13	Female	More than weekly		Cao Lanh	40.1	1627.9	71043.2	1771.7	40.6	40.6														1771.7
CL-MT-11	CL-MT-11-04	6	Male	More than weekly		Cao Lanh	17.1
CL-MT-12	CL-MT-12-01	48	Male	Daily contact	High school or above	Cao Lanh	58.4
CL-MT-12	CL-MT-12-02	46	Female	Daily contact	Primary shool	Cao Lanh	50.8
CL-MT-12	CL-MT-12-03	6	Female	No contact		Cao Lanh	17.4
CL-MT-13	CL-MT-13-01	56	Female	Daily contact	Secondary school	Cao Lanh	50.8
CL-MT-13	CL-MT-13-02	57	Male	Daily contact	Secondary school	Cao Lanh	58.4
CL-MT-13	CL-MT-13-03	7	Female	No contact		Cao Lanh	19.6
CL-MT-13	CL-MT-13-04	2	Male	Daily contact		Cao Lanh	10.4
CL-MT-21	CL-MT-21-01	35	Male	Daily contact	High school or above	Cao Lanh	58.4
CL-MT-21	CL-MT-21-02	29	Female	Daily contact	High school or above	Cao Lanh	50.8
CL-MT-21	CL-MT-21-03	56	Female	More than weekly	High school or above	Cao Lanh	50.8
CL-MT-21	CL-MT-21-04	8	Male	No contact		Cao Lanh	21.3	864.7	20298.1	953	40.6								40.6														953
CL-MT-21	CL-MT-21-05	11	Female	No contact		Cao Lanh	32.3
CL-MT-22	CL-MT-22-01	43	Male	Daily contact	High school or above	Cao Lanh	58.4
CL-NM-11	CL-NM-11-01	48	Male	Daily contact	Secondary school	Cao Lanh	58.4
CL-NM-11	CL-NM-11-02	43	Female	Daily contact	Primary shool	Cao Lanh	50.8
CL-NM-12	CL-NM-12-01	51	Male	Daily contact	Primary shool	Cao Lanh	58.4
CL-NM-12	CL-NM-12-02	50	Female	Daily contact	Primary shool	Cao Lanh	50.8	3830	85541.8	1683.9	75.4		11.6										11.6	11.6	40.6		285.4										285.4	114.2	998.92
CL-NM-21	CL-NM-21-01	25	Male	Daily contact	High school or above	Cao Lanh	58.4
CL-NM-21	CL-NM-21-02	47	Male	Weekly contact	Primary shool	Cao Lanh	58.4
CL-NM-22	CL-NM-22-01	49	Male	Daily contact	High school or above	Cao Lanh	58.4
CL-NM-22	CL-NM-22-02	50	Female	Weekly contact	Primary shool	Cao Lanh	50.8
CL-NM-23	CL-NM-23-01	49	Male	Daily contact	High school or above	Cao Lanh	58.4
CL-NM-23	CL-NM-23-02	17	Male	No contact		Cao Lanh	53.5
CL-THT-11	CL-THT-11-01	30	Male	Daily contact	Secondary school	Cao Lanh	58.4
CL-THT-11	CL-THT-11-02	29	Female	Daily contact	Secondary school	Cao Lanh	50.8	1473.1	86991.7	1712.4	29	29														1712.4
CL-THT-11	CL-THT-11-03	63	Female	Weekly contact	No school	Cao Lanh	50.8
CL-THT-11	CL-THT-11-04	6	Female	No contact		Cao Lanh	17.4
CL-THT-11	CL-THT-11-05	1	Male	No contact		Cao Lanh	8
CL-THT-21	CL-THT-21-01	42	Male	Daily contact	Primary shool	Cao Lanh	58.4
CL-THT-21	CL-THT-21-02	42	Female	No contact	Primary shool	Cao Lanh	50.8
CL-THT-21	CL-THT-21-03	16	Female	No contact		Cao Lanh	46.9
CL-THT-21	CL-THT-21-04	14	Female	No contact		Cao Lanh	41.7
CL-THT-22	CL-THT-22-01	41	Male	Daily contact	Secondary school	Cao Lanh	58.4
CL-THT-22	CL-THT-22-02	37	Female	No contact	Secondary school	Cao Lanh	50.8
CL-THT-23	CL-THT-23-01	37	Male	Daily contact	Secondary school	Cao Lanh	58.4
CL-THT-23	CL-THT-23-02	31	Female	No contact	Secondary school	Cao Lanh	50.8
CL-THT-23	CL-THT-23-03	10	Female	No contact		Cao Lanh	27.9
CL-THT-23	CL-THT-23-04	6	Male	No contact		Cao Lanh	17.1
CL-THT-24	CL-THT-24-01	29	Male	Daily contact	Primary shool	Cao Lanh	58.4
CL-THT-24	CL-THT-24-02	24	Female	No contact	Secondary school	Cao Lanh	50.8
CL-THT-24	CL-THT-24-03	6	Male	No contact		Cao Lanh	17.1
CL-THT-24	CL-THT-24-04	3	Male	No contact		Cao Lanh	11.6	403.6	33404.8	2879.7	34.8	34.8														2879.7
CL-THT-41	CL-THT-41-01	44	Male	Daily contact	Primary shool	Cao Lanh	58.4
CL-THT-41	CL-THT-41-02	30	Female	Daily contact	Secondary school	Cao Lanh	50.8	6186.8	121788	2397.4	121.8				81.2				40.6										1598.3				799.1
CL-THT-41	CL-THT-41-03	17	Female	No contact		Cao Lanh	47.6
CL-THT-41	CL-THT-41-04	7	Female	No contact		Cao Lanh	19.6	1591.4	40596.1	2071.2	81.2				81.2														2071.2
CL-THT-41	CL-THT-41-05	4	Male	No contact		Cao Lanh	13.5	1174.4	43495.8	3221.9	87	29			58											1074			2147.9
CL-THT-41	CL-THT-41-06	2	Male	Daily contact		Cao Lanh	10.4	603.1	21747.9	2091.1	58				58														2091.1
CL-THT-51	CL-THT-51-01	38	Female	Daily contact	Primary shool	Cao Lanh	50.8
CL-THT-51	CL-THT-51-02	2	Female	No contact		Cao Lanh	10.5
CT-HT-12	CT-HT-12-01	62	Female	Daily contact	Primary shool	Chau Thanh	50.8
CT-HT-31	CT-HT-31-01	51	Male	Daily contact	Secondary school	Chau Thanh	58.4
CT-HT-31	CT-HT-31-02	50	Female	Daily contact	Secondary school	Chau Thanh	50.8
CT-HT-41	CT-HT-41-01	44	Male	Daily contact	Primary shool	Chau Thanh	58.4
CT-HT-41	CT-HT-41-02	44	Female	No contact	Secondary school	Chau Thanh	50.8
CT-HT-51	CT-HT-51-01	52	Male	Daily contact	Secondary school	Chau Thanh	58.4	338.7	1812.3	31	5.8													5.8														31
CT-HT-51	CT-HT-51-02	48	Female	Daily contact	Primary shool	Chau Thanh	50.8
CT-HT-51	CT-HT-51-03	25	Male	No contact	High school or above	Chau Thanh	58.4
CT-HT-71	CT-HT-71-01	52	Male	Daily contact	Primary shool	Chau Thanh	58.4
CT-HT-71	CT-HT-71-02	50	Female	Daily contact	High school or above	Chau Thanh	50.8
CT-TB-21	CT-TB-21-01	43	Male	Daily contact	Secondary school	Chau Thanh	58.4
CT-TB-21	CT-TB-21-02	41	Female	Weekly contact	Primary shool	Chau Thanh	50.8
CT-TB-21	CT-TB-21-03	16	Male	No contact		Chau Thanh	50.5
CT-TB-21	CT-TB-21-04	13	Female	No contact		Chau Thanh	40.1
CT-TB-21	CT-TB-21-05	83	Male	No contact	No school	Chau Thanh	58.4
CT-TD-11	CT-TD-11-01	42	Female	Daily contact	Secondary school	Chau Thanh	50.8	2946.1	72493.1	1427	58	58														1427
CT-TD-11	CT-TD-11-02	17	Male	No contact		Chau Thanh	53.5
CT-TND-11	CT-TND-11-01	69	Female	Daily contact	Primary shool	Chau Thanh	50.8
CT-TND-11	CT-TND-11-02	14	Male	Daily contact		Chau Thanh	42.2
CT-TND-12	CT-TND-12-01	69	Male	Daily contact	No school	Chau Thanh	58.4
CT-TND-12	CT-TND-12-02	32	Male	Daily contact	Secondary school	Chau Thanh	58.4
CT-TND-12	CT-TND-12-03	27	Female	No contact	No school	Chau Thanh	50.8
CT-TND-12	CT-TND-12-04	8	Female	No contact		Chau Thanh	22.6
CT-TND-31	CT-TND-31-01	41	Male	Daily contact	Primary shool	Chau Thanh	58.4
CT-TND-31	CT-TND-31-02	34	Female	Daily contact	Secondary school	Chau Thanh	50.8
CT-TND-31	CT-TND-31-03	13	Male	Daily contact		Chau Thanh	37.6
CT-TND-31	CT-TND-31-04	7	Male	Weekly contact		Chau Thanh	19
CT-TND-61	CT-TND-61-01	67	Male	Daily contact	High school or above	Chau Thanh	58.4	5080.3	78292.5	1340.6	87	46.4					40.6									993.1					347.6
CT-TND-61	CT-TND-61-02	55	Female	No contact	Secondary school	Chau Thanh	50.8	6186.8	121788	2397.4	121.8	81.2					40.6									1997.8					399.6
CT-TND-61	CT-TND-61-03	4	Female	No contact		Chau Thanh	13.5	1644.1	121788	9021.4	121.8	81.2					40.6									7517.8					1503.6
CT-TND-61	CT-TND-61-04	5	Male	No contact		Chau Thanh	15.3	1863.4	121788	7960	121.8	81.2					40.6									6633.4					1326.7
CT-TPT-21	CT-TPT-21-01	33	Male	Daily contact	High school or above	Chau Thanh	58.4
CT-TPT-21	CT-TPT-21-02	30	Female	Weekly contact	Secondary school	Chau Thanh	50.8
CT-TPT-21	CT-TPT-21-03	9	Female	No contact		Chau Thanh	24.6
CT-TPT-21	CT-TPT-21-04	1	Male	No contact		Chau Thanh	8
CT-TPT-21	CT-TPT-21-05	66	Male	Daily contact	Primary shool	Chau Thanh	58.4
CT-TPT-21	CT-TPT-21-06	54	Female	Daily contact	Primary shool	Chau Thanh	50.8
CT-TPT-41	CT-TPT-41-01	34	Male	Daily contact	Primary shool	Chau Thanh	58.4
CT-TPT-41	CT-TPT-41-02	36	Female	Daily contact	Secondary school	Chau Thanh	50.8
CT-TPT-41	CT-TPT-41-03	61	Male	No contact	Primary shool	Chau Thanh	58.4
CT-TPT-41	CT-TPT-41-04	58	Female	No contact	Primary shool	Chau Thanh	50.8	4124.6	101490	1997.8	81.2		40.6										40.6				998.9										998.9
CT-TPT-41	CT-TPT-41-05	9	Male	No contact		Chau Thanh	23.8
CT-TPT-41	CT-TPT-41-06	7	Female	No contact		Chau Thanh	19.6
CT-TPT-41	CT-TPT-41-07	10	Female	No contact		Chau Thanh	27.9
CT-TPT-42	CT-TPT-42-01	52	Male	Daily contact	Primary shool	Chau Thanh	58.4
CT-TPT-43	CT-TPT-43-01	69	Male	Daily contact	No school	Chau Thanh	58.4
CT-TPT-43	CT-TPT-43-02	69	Female	Daily contact	No school	Chau Thanh	50.8
CT-TPT-43	CT-TPT-43-03	11	Female	No contact		Chau Thanh	32.3
CT-TPT-43	CT-TPT-43-04	11	Male	No contact		Chau Thanh	29.6
CT-TPT-51	CT-TPT-51-01	39	Male	Daily contact	High school or above	Chau Thanh	58.4
CT-TPT-51	CT-TPT-51-02	13	Female	No contact		Chau Thanh	40.1
CT-TPT-52	CT-TPT-52-01	44	Female	Daily contact	Secondary school	Chau Thanh	50.8
CT-TPT-52	CT-TPT-52-02	42	Male	Daily contact	Secondary school	Chau Thanh	58.4
CT-TPT-52	CT-TPT-52-03	3	Male	No contact		Chau Thanh	11.6
CT-TPT-71	CT-TPT-71-01	67	Male	Daily contact	Primary shool	Chau Thanh	58.4
CT-TPT-71	CT-TPT-71-02	66	Female	Weekly contact	Primary shool	Chau Thanh	50.8
CT-TPT-72	CT-TPT-72-01	39	Female	Daily contact	Primary shool	Chau Thanh	50.8
CT-TPT-72	CT-TPT-72-02	69	Male	No contact	Secondary school	Chau Thanh	58.4
CT-TPT-72	CT-TPT-72-03	12	Male	No contact		Chau Thanh	33.1
CT-TPT-81	CT-TPT-81-01	38	Male	Daily contact	Secondary school	Chau Thanh	58.4	2370.8	40596.1	695.1	40.6				40.6														695.1
CT-TPT-81	CT-TPT-81-02	34	Female	More than weekly	High school or above	Chau Thanh	50.8
CT-TPT-81	CT-TPT-81-03	71	Male	More than weekly	Primary shool	Chau Thanh	58.4
CT-TPT-81	CT-TPT-81-04	70	Female	More than weekly	Primary shool	Chau Thanh	50.8
CT-TPT-81	CT-TPT-81-05	1	Female	No contact		Chau Thanh	8.1
CT-TPT-81	CT-TPT-81-06	10	Female	No contact		Chau Thanh	27.9
LV-DH-11	LV-DH-11-01	71	Male	Daily contact	Secondary school	Lai Vung	58.4
LV-DH-11	LV-DH-11-02	70	Female	Daily contact	No school	Lai Vung	50.8
LV-DH-12	LV-DH-12-01	57	Male	Daily contact	Secondary school	Lai Vung	58.4
LV-DH-12	LV-DH-12-02	53	Female	Daily contact	No school	Lai Vung	50.8
LV-DH-13	LV-DH-13-01	49	Male	Daily contact	Primary shool	Lai Vung	58.4
LV-DH-14	LV-DH-14-01	67	Male	Daily contact	Primary shool	Lai Vung	58.4
LV-DH-14	LV-DH-14-02	31	Female	Daily contact	Primary shool	Lai Vung	50.8
LV-DH-14	LV-DH-14-03	9	Male	No contact		Lai Vung	23.8
LV-DH-14	LV-DH-14-04	4	Male	No contact		Lai Vung	13.5
LV-DH-21	LV-DH-21-01	79	Male	Daily contact	Secondary school	Lai Vung	58.4
LV-DH-21	LV-DH-21-02	66	Female	Daily contact	Primary shool	Lai Vung	50.8
LV-DH-21	LV-DH-21-03	26	Male	Weekly contact	High school or above	Lai Vung	58.4
LV-DH-21	LV-DH-21-04	4	Female	Daily contact		Lai Vung	13.5	782.9	43495.8	3221.9	58	29						29								2684.9						537
LV-DH-31	LV-DH-31-01	61	Male	Daily contact	Primary shool	Lai Vung	58.4
LV-DH-31	LV-DH-31-02	55	Female	Daily contact	Primary shool	Lai Vung	50.8
LV-PH-11	LV-PH-11-01	40	Female	Daily contact	Primary shool	Lai Vung	50.8
LV-PH-11	LV-PH-11-02	16	Female	No contact		Lai Vung	46.9
LV-PH-12	LV-PH-12-01	70	Male	Daily contact	Primary shool	Lai Vung	58.4
LV-PH-12	LV-PH-12-02	68	Female	Daily contact	Primary shool	Lai Vung	50.8	5303	130488	2568.7	104.4	104.4														2568.7
LV-PH-12	LV-PH-12-03	34	Male	No contact	Secondary school	Lai Vung	58.4
LV-PH-12	LV-PH-12-04	7	Female	No contact		Lai Vung	19.6	795.7	4059.6	207.1	40.6							40.6														207.1
LV-PH-13	LV-PH-13-01	63	Male	No contact	Primary shool	Lai Vung	58.4
LV-PH-13	LV-PH-13-02	62	Female	No contact	Primary shool	Lai Vung	50.8
LV-PH-13	LV-PH-13-03	3	Male	No contact		Lai Vung	11.6
LV-PH-21	LV-PH-21-01	48	Male	Daily contact	Primary shool	Lai Vung	58.4
LV-PH-21	LV-PH-21-02	42	Female	Daily contact	Secondary school	Lai Vung	50.8
LV-PH-22	LV-PH-22-01	46	Male	Daily contact	High school or above	Lai Vung	58.4
LV-PH-22	LV-PH-22-02	46	Female	More than weekly	Secondary school	Lai Vung	50.8
LV-PH-22	LV-PH-22-03	82	Female	No contact	Primary shool	Lai Vung	50.8
LV-TH-11	LV-TH-11-01	69	Male	Daily contact	High school or above	Lai Vung	58.4
LV-TH-11	LV-TH-11-02	65	Female	Daily contact	Primary shool	Lai Vung	50.8	2946.1	57994.4	1141.6	58								58														1141.6
LV-TH-11	LV-TH-11-03	44	Female	No contact	Primary shool	Lai Vung	50.8	1473.1	28997.2	570.8	29	29														570.8
LV-TH-12	LV-TH-12-01	41	Male	Daily contact	Primary shool	Lai Vung	58.4
LV-TH-12	LV-TH-12-02	42	Female	Daily contact	Secondary school	Lai Vung	50.8
LV-TH-12	LV-TH-12-03	18	Female	Daily contact		Lai Vung	49.7
LV-TH-21	LV-TH-21-01	53	Male	Daily contact	Secondary school	Lai Vung	58.4
LV-TH-21	LV-TH-21-02	56	Female	Daily contact	High school or above	Lai Vung	50.8
LV-TH-21	LV-TH-21-03	33	Male	No contact	High school or above	Lai Vung	58.4
LV-TH-21	LV-TH-21-04	8	Male	No contact		Lai Vung	21.3
LV-TH-21	LV-TH-21-05	8	Female	No contact		Lai Vung	22.6
LV-TH-22	LV-TH-22-01	40	Female	Daily contact	Primary shool	Lai Vung	50.8
LV-TH-22	LV-TH-22-02	46	Female	No contact	No school	Lai Vung	50.8
LV-TH-22	LV-TH-22-03	12	Male	Weekly contact		Lai Vung	33.1	959.8	28997.2	876	29	29														876
LV-TH-22	LV-TH-22-04	6	Male	No contact		Lai Vung	17.1	495.9	14498.6	847.9	29			29														847.9
LV-TH-23	LV-TH-23-01	37	Male	Daily contact	Primary shool	Lai Vung	58.4
LV-TH-23	LV-TH-23-02	13	Male	Daily contact		Lai Vung	37.6
LV-TH-23	LV-TH-23-03	10	Female	No contact		Lai Vung	27.9
LV-TH-23	LV-TH-23-04	4	Male	No contact		Lai Vung	13.5
LV-TT-11	LV-TT-11-01	60	Male	Daily contact	High school or above	Lai Vung	58.4	1016.1	21747.9	372.4	17.4	17.4														372.4
LV-TT-11	LV-TT-11-02	50	Female	Daily contact	Secondary school	Lai Vung	50.8
LV-TT-12	LV-TT-12-01	34	Male	Daily contact	High school or above	Lai Vung	58.4
LV-TT-12	LV-TT-12-02	26	Female	More than weekly	Secondary school	Lai Vung	50.8
LV-TT-12	LV-TT-12-03	5	Female	No contact		Lai Vung	15.7
LV-TT-12	LV-TT-12-04	2	Female	No contact		Lai Vung	10.5
LV-TT-21	LV-TT-21-01	52	Male	Daily contact	Secondary school	Lai Vung	58.4
LV-TT-21	LV-TT-21-02	39	Male	Daily contact	No school	Lai Vung	58.4
LV-TT-22	LV-TT-22-01	30	Male	Daily contact	Secondary school	Lai Vung	58.4
LV-TT-22	LV-TT-22-02	32	Female	Daily contact	Secondary school	Lai Vung	50.8
LV-TT-23	LV-TT-23-01	34	Male	Daily contact	High school or above	Lai Vung	58.4
LV-TT-23	LV-TT-23-02	24	Female	Daily contact	Secondary school	Lai Vung	50.8
TM-DBK-21	TM-DBK-21-01	41	Male	Daily contact	Secondary school	Thap Muoi	58.4
TM-DBK-21	TM-DBK-21-02	30	Female	Daily contact	High school or above	Thap Muoi	50.8
TM-DBK-21	TM-DBK-21-03	86	Male	Daily contact	No school	Thap Muoi	58.4	4741.6	81192.2	1390.3	81.2									81.2														1390.3
TM-DBK-21	TM-DBK-21-04	80	Female	Daily contact	No school	Thap Muoi	50.8
TM-DBK-21	TM-DBK-21-05	8	Male	Daily contact		Thap Muoi	21.3
TM-DBK-21	TM-DBK-21-06	5	Male	Daily contact		Thap Muoi	15.3
TM-DBK-21	TM-DBK-21-07	7	Male	Daily contact		Thap Muoi	19
TM-DBK-22	TM-DBK-22-01	42	Male	Daily contact	Secondary school	Thap Muoi	58.4	4741.6	129400	2215.8	81.2	40.6							40.6							1520.6							695.1
TM-DBK-22	TM-DBK-22-02	41	Female	Daily contact	Primary shool	Thap Muoi	50.8
TM-DBK-22	TM-DBK-22-03	18	Female	Daily contact		Thap Muoi	49.7
TM-DBK-22	TM-DBK-22-04	12	Male	Daily contact		Thap Muoi	33.1
TM-DBK-41	TM-DBK-41-01	36	Male	Daily contact	High school or above	Thap Muoi	58.4
TM-DBK-41	TM-DBK-41-02	33	Female	Daily contact	Primary shool	Thap Muoi	50.8
TM-DBK-41	TM-DBK-41-03	33	Female	Daily contact	Primary shool	Thap Muoi	50.8
TM-DBK-41	TM-DBK-41-04	10	Male	Daily contact		Thap Muoi	26.6
TM-DBK-41	TM-DBK-41-05	8	Male	Daily contact		Thap Muoi	21.3
TM-DBK-51	TM-DBK-51-01	39	Male	Daily contact	High school or above	Thap Muoi	58.4	338.7	7495.8	128.4	5.8	5.8														128.4
TM-DBK-51	TM-DBK-51-02	65	Female	No contact	Primary shool	Thap Muoi	50.8
TM-DBK-72	TM-DBK-72-01	67	Male	More than weekly	Primary shool	Thap Muoi	58.4
TM-DBK-72	TM-DBK-72-02	67	Female	More than weekly	Primary shool	Thap Muoi	50.8
TM-DBK-72	TM-DBK-72-03	5	Male	No contact		Thap Muoi	15.3
TM-DBK-72	TM-DBK-72-04	3	Female	No contact		Thap Muoi	12.4
TM-MH-11	TM-MH-11-01	37	Male	Daily contact	Primary shool	Thap Muoi	58.4
TM-MH-11	TM-MH-11-02	67	Male	Daily contact	Primary shool	Thap Muoi	58.4
TM-MH-11	TM-MH-11-03	67	Female	Daily contact	Primary shool	Thap Muoi	50.8
TM-MH-11	TM-MH-11-04	96	Female	No contact	No school	Thap Muoi	50.8
TM-MH-12	TM-MH-12-01	32	Male	Daily contact	Secondary school	Thap Muoi	58.4
TM-MH-12	TM-MH-12-02	4	Female	No contact		Thap Muoi	13.5
TM-MH-13	TM-MH-13-01	42	Male	Daily contact	Primary shool	Thap Muoi	58.4
TM-MH-13	TM-MH-13-02	15	Male	No contact		Thap Muoi	46.5
TM-MH-13	TM-MH-13-03	14	Male	No contact		Thap Muoi	42.2
TM-MH-21	TM-MH-21-01	37	Male	Daily contact	High school or above	Thap Muoi	58.4
TM-MH-21	TM-MH-21-02	71	Female	More than weekly	Secondary school	Thap Muoi	50.8
TM-MH-22	TM-MH-22-01	44	Male	Daily contact	High school or above	Thap Muoi	58.4
TM-MH-22	TM-MH-22-02	48	Female	Daily contact	Primary shool	Thap Muoi	50.8
TM-MQ-11	TM-MQ-11-01	55	Male	Daily contact	Secondary school	Thap Muoi	58.4	3386.9	74957.8	1283.5	58	58														1283.5
TM-MQ-12	TM-MQ-12-01	54	Female	Daily contact	Primary shool	Thap Muoi	50.8
TM-MQ-12	TM-MQ-12-02	34	Female	No contact	Primary shool	Thap Muoi	50.8	1178.4	29983.1	590.2	23.2	23.2														590.2
TM-MQ-12	TM-MQ-12-03	12	Female	More than weekly		Thap Muoi	36.3
TM-MQ-12	TM-MQ-12-04	59	Male	No contact	Primary shool	Thap Muoi	58.4
TM-MQ-21	TM-MQ-21-01	77	Male	Daily contact	Primary shool	Thap Muoi	58.4
TM-MQ-21	TM-MQ-21-02	76	Female	Daily contact	Primary shool	Thap Muoi	50.8
TM-MQ-21	TM-MQ-21-03	33	Male	No contact	High school or above	Thap Muoi	58.4
TM-MQ-21	TM-MQ-21-04	33	Female	Daily contact	High school or above	Thap Muoi	50.8
TM-MQ-21	TM-MQ-21-05	8	Female	No contact		Thap Muoi	22.6
TM-MQ-21	TM-MQ-21-06	5	Male	No contact		Thap Muoi	15.3
TM-MQ-22	TM-MQ-22-01	45	Male	Daily contact	Secondary school	Thap Muoi	58.4
TM-MQ-22	TM-MQ-22-02	42	Female	Daily contact	Secondary school	Thap Muoi	50.8
TM-MQ-22	TM-MQ-22-03	17	Male	No contact		Thap Muoi	53.5
TM-MQ-22	TM-MQ-22-04	88	Female	No contact	No school	Thap Muoi	50.8
TM-MQ-23	TM-MQ-23-01	57	Male	Daily contact	Primary shool	Thap Muoi	58.4
TM-MQ-23	TM-MQ-23-02	50	Female	No contact	Primary shool	Thap Muoi	50.8
TM-PD-11	TM-PD-11-01	54	Female	Daily contact	Primary shool	Thap Muoi	50.8	2062.3	50745.1	998.9	40.6								40.6														998.9
TM-PD-11	TM-PD-11-02	58	Male	Daily contact	No school	Thap Muoi	58.4
TM-PD-12	TM-PD-12-01	37	Female	Daily contact	Secondary school	Thap Muoi	50.8
TM-PD-12	TM-PD-12-02	38	Male	Weekly contact	Secondary school	Thap Muoi	58.4
TM-PD-12	TM-PD-12-03	82	Female	No contact	No school	Thap Muoi	50.8
TM-PD-12	TM-PD-12-04	10	Female	No contact		Thap Muoi	27.9
TM-PD-12	TM-PD-12-05	1	Female	No contact		Thap Muoi	8.1
TM-PD-13	TM-PD-13-01	56	Male	Daily contact	Secondary school	Thap Muoi	58.4	2370.8	16238.4	278.1	40.6											40.6														278.1
TM-PD-13	TM-PD-13-02	31	Female	Daily contact	No school	Thap Muoi	50.8
TM-PD-21	TM-PD-21-01	59	Male	More than weekly	Secondary school	Thap Muoi	58.4
TM-PD-21	TM-PD-21-02	54	Female	More than weekly	Primary shool	Thap Muoi	50.8
TM-PD-21	TM-PD-21-03	32	Female	Daily contact	Primary shool	Thap Muoi	50.8
TM-PD-21	TM-PD-21-04	31	Male	Daily contact	Secondary school	Thap Muoi	58.4
TM-PD-21	TM-PD-21-05	10	Female	No contact		Thap Muoi	27.9	809	28997.2	1039.3	29	29														1039.3
TM-PD-21	TM-PD-21-06	6	Female	No contact		Thap Muoi	17.4
TM-PD-21	TM-PD-21-07	4	Male	No contact		Thap Muoi	13.5	548	10149	751.8	40.6								40.6														751.8
TM-PD-22	TM-PD-22-01	39	Male	Daily contact	Primary shool	Thap Muoi	58.4
TM-PD-22	TM-PD-22-02	77	Female	No contact	Primary shool	Thap Muoi	50.8
TM-PD-22	TM-PD-22-03	9	Male	No contact		Thap Muoi	23.8	966.2	40596.1	1705.7	40.6	40.6														1705.7
TM-PD-22	TM-PD-22-04	5	Male	No contact		Thap Muoi	15.3
TM-PD-22	TM-PD-22-05	3	Female	No contact		Thap Muoi	12.4	503.4	10149	818.5	40.6								40.6														818.5
TN-PC-11	TN-PC-11-01	65	Female	Daily contact	No school	Tam Nong	50.8
TN-PC-11	TN-PC-11-02	25	Female	No contact	High school or above	Tam Nong	50.8
TN-PC-11	TN-PC-11-03	3	Male	No contact		Tam Nong	11.6
TN-PC-11	TN-PC-11-04	6	Male	No contact		Tam Nong	17.1
TN-PC-12	TN-PC-12-01	51	Male	Daily contact	Secondary school	Tam Nong	58.4
TN-PC-21	TN-PC-21-01	34	Male	Daily contact	Primary shool	Tam Nong	58.4
TN-PC-21	TN-PC-21-02	38	Male	Daily contact	Primary shool	Tam Nong	58.4
TN-PC-22	TN-PC-22-01	63	Male	Daily contact	Secondary school	Tam Nong	58.4
TN-PC-22	TN-PC-22-02	64	Female	Daily contact	No school	Tam Nong	50.8
TN-PC-23	TN-PC-23-01	48	Male	Daily contact	Primary shool	Tam Nong	58.4
TN-PC-23	TN-PC-23-02	47	Female	More than weekly	Primary shool	Tam Nong	50.8
TN-PC-23	TN-PC-23-03	3	Female	Daily contact		Tam Nong	12.4
TN-PC-31	TN-PC-31-01	55	Male	Daily contact	Primary shool	Tam Nong	58.4
TN-PC-31	TN-PC-31-02	55	Female	Daily contact	Secondary school	Tam Nong	50.8
TN-PC-31	TN-PC-31-03	22	Male	Daily contact	Primary shool	Tam Nong	58.4
TN-PC-31	TN-PC-31-04	22	Female	Daily contact	Primary shool	Tam Nong	50.8
TN-PC-31	TN-PC-31-05	1	Female	No contact		Tam Nong	8.1
TN-PC-32	TN-PC-32-01	66	Female	No contact	No school	Tam Nong	50.8
TN-PC-32	TN-PC-32-02	66	Male	Daily contact	Primary shool	Tam Nong	58.4
TN-PC-32	TN-PC-32-03	47	Female	No contact	Primary shool	Tam Nong	50.8
TN-PC-32	TN-PC-32-04	13	Female	No contact		Tam Nong	40.1
TN-PN-11	TN-PN-11-01	49	Male	Weekly contact	High school or above	Tam Nong	58.4
TN-PN-11	TN-PN-11-02	17	Male	No contact		Tam Nong	53.5
TN-PN-12	TN-PN-12-01	69	Male	Daily contact	Secondary school	Tam Nong	58.4
TN-PN-12	TN-PN-12-02	57	Female	Daily contact	Primary shool	Tam Nong	50.8
TN-PN-21	TN-PN-21-01	66	Male	Daily contact	High school or above	Tam Nong	58.4	10160.6	217479	3724	174				174														3724
TN-PN-21	TN-PN-21-02	64	Female	No contact	High school or above	Tam Nong	50.8
TN-PN-22	TN-PN-22-01	63	Male	Daily contact	Secondary school	Tam Nong	58.4
TN-PN-22	TN-PN-22-02	62	Female	No contact	Primary shool	Tam Nong	50.8
TN-PN-22	TN-PN-22-03	28	Male	Daily contact	Secondary school	Tam Nong	58.4
TN-PN-31	TN-PN-31-01	62	Male	Daily contact	High school or above	Tam Nong	58.4
TN-PN-31	TN-PN-31-02	12	Female	No contact		Tam Nong	36.3
TN-PN-31	TN-PN-31-03	6	Female	No contact		Tam Nong	17.4
TN-PT-11	TN-PT-11-01	63	Female	Daily contact	Primary shool	Tam Nong	50.8
TN-PT-11	TN-PT-11-02	2	Female	No contact		Tam Nong	10.5
TN-PT-13	TN-PT-13-01	54	Female	Daily contact	Primary shool	Tam Nong	50.8
TN-PT-21	TN-PT-21-01	45	Male	Daily contact	Secondary school	Tam Nong	58.4
TN-PT-21	TN-PT-21-02	49	Female	Weekly contact	No school	Tam Nong	50.8	6186.8	142086	2797	121.8	40.6							81.2							1198.7							1598.3
TN-PT-22	TN-PT-22-01	44	Female	Daily contact	Primary shool	Tam Nong	50.8
TN-PT-22	TN-PT-22-02	43	Male	Daily contact	Secondary school	Tam Nong	58.4
TN-PT-22	TN-PT-22-03	25	Male	No contact	Secondary school	Tam Nong	58.4
TN-PT-22	TN-PT-22-04	13	Male	No contact		Tam Nong	37.6
TN-PT-31	TN-PT-31-01	66	Male	Daily contact	Primary shool	Tam Nong	58.4	2709.5	57994.4	993.1	46.4	23.2									23.2					496.5									496.5
TN-PT-31	TN-PT-31-02	67	Female	Daily contact	No school	Tam Nong	50.8
TN-PT-32	TN-PT-32-01	59	Male	Daily contact	Primary shool	Tam Nong	58.4
TN-PT-33	TN-PT-33-01	47	Male	Daily contact	Primary shool	Tam Nong	58.4
TN-PT-33	TN-PT-33-02	47	Female	Daily contact	Primary shool	Tam Nong	50.8
